# Supplementary material for: Testing Local Host Adaptation and Phenotypic Plasticity in a Herbivore When Alternative Related Host Plants Occur Sympatrically
Source: PLoS One. 2013 Nov 12;8(11):e79070. doi: 10.1371/journal.pone.0079070 (PMC3827116; doi:10.1371/journal.pone.0079070)
Supplement: Table S1 — Original data set of morphologic and life history measure of Brevicoryne brassicae genotypes reared on Brassica oleracea and Brassica campestris . (XLSX) [file pone.0079070.s001.xlsx]

## Sheet: Life history traits
Genotype	Origin Host	Receptor Host	Age at first reproduction	Number of Nymph	Body length (mm)	Antenal segment III (mm)	Hind Tibia Length (mm)
1	Brassica campestris	Brassica oleracea	18	6	1.57895	0.313043	0.847826
1	Brassica campestris	Brassica oleracea	15	50	1.63158	0.384783	0.926087
1	Brassica campestris	Brassica oleracea	15	17	1.84211	0.391304	0.913043
1	Brassica campestris	Brassica oleracea	20	24	2.26316	0.391304	0.93913
1	Brassica campestris	Brassica campestris	21	29	1.57895	0.391304	1.06087
1	Brassica campestris	Brassica campestris	13	15	2.05263	0.391304	0.991304
1	Brassica campestris	Brassica campestris	12	7	2.23684	0.378261	0.926087
2	Brassica campestris	Brassica oleracea	11	8	1.10526	0.33913	0.913043
2	Brassica campestris	Brassica oleracea	22	10	1.10526	0.286957	0.782609
2	Brassica campestris	Brassica oleracea	11	8	1.26316	0.443478	0.886957
2	Brassica campestris	Brassica oleracea	19	15	2.31579	0.391304	1.01739
2	Brassica campestris	Brassica campestris	16	18	1.26316	0.391304	0.86087
2	Brassica campestris	Brassica campestris	19	24	1.73684	0.391304	1.01739
2	Brassica campestris	Brassica campestris	20	29	2.15789	0.391304	1.04348
7	Brassica campestris	Brassica oleracea	14	15	1.42105	0.33913	0.847826
7	Brassica campestris	Brassica oleracea	15	20	1.94737	0.469565	1.1087
7	Brassica campestris	Brassica oleracea	14	21	2.21053	0.391304	0.965217
7	Brassica campestris	Brassica campestris	13	13	0.947368	0.208696	0.495652
7	Brassica campestris	Brassica campestris	13	27	2.10526	0.365217	0.913043
7	Brassica campestris	Brassica campestris	14	7	2.26316	0.391304	0.965217
7	Brassica campestris	Brassica campestris	12	2	2.78947	0.469565	1.14783
8	Brassica campestris	Brassica oleracea	13	10	1.68421	0.313043	0.834783
8	Brassica campestris	Brassica oleracea	17	12	1.84211	0.365217	0.86087
8	Brassica campestris	Brassica oleracea	14	19	1.84211	0.365217	0.913043
8	Brassica campestris	Brassica oleracea	17	8	1.89474	0.365217	0.913043
8	Brassica campestris	Brassica oleracea	14	8	2.05263	0.365217	0.93913
8	Brassica campestris	Brassica oleracea	17	21	2.21053	0.391304	0.93913
8	Brassica campestris	Brassica campestris	24	25	1.63158	0.443478	1.01739
8	Brassica campestris	Brassica campestris	12	26	1.73684	0.417391	0.991304
8	Brassica campestris	Brassica campestris	12	36	2.21053	0.391304	0.965217
9	Brassica campestris	Brassica oleracea	19	7	1.31579	0.391304	1.01739
9	Brassica campestris	Brassica oleracea	20	22	1.73684	0.469565	0.93913
9	Brassica campestris	Brassica oleracea	14	8	2	0.417391	1.03043
9	Brassica campestris	Brassica campestris	22	20	1.57895	0.313043	0.86087
9	Brassica campestris	Brassica campestris	19	10	1.84211	0.4	0.886957
9	Brassica campestris	Brassica campestris	20	20	2.05263	0.365217	0.886957
9	Brassica campestris	Brassica campestris	16	33	2.21053	0.352174	0.847826
10	Brassica campestris	Brassica oleracea	20	14	1.57895	0.443478	0.834783
10	Brassica campestris	Brassica oleracea	9	14	1.68421	0.326087	0.86087
10	Brassica campestris	Brassica oleracea	25	15	1.78947	0.286957	0.756522
10	Brassica campestris	Brassica campestris	13	28	1.57895	0.391304	0.93913
10	Brassica campestris	Brassica campestris	15	9	1.89474	0.33913	0.808696
10	Brassica campestris	Brassica campestris	15	31	2.10526	0.417391	1.04348
12	Brassica campestris	Brassica oleracea	17	7	1.31579	0.33913	0.834783
12	Brassica campestris	Brassica oleracea	21	6	1.42105	0.33913	0.808696
12	Brassica campestris	Brassica oleracea	19	10	1.52632	0.326087	0.782609
12	Brassica campestris	Brassica oleracea	19	11	1.63158	0.417391	0.782609
12	Brassica campestris	Brassica campestris	17	16	1.36842	0.313043	0.847826
12	Brassica campestris	Brassica campestris	14	6	2	0.365217	0.913043
12	Brassica campestris	Brassica campestris	14	24	2.21053	0.443478	0.93913
12	Brassica campestris	Brassica campestris	17	31	2.26316	0.443478	0.991304
12	Brassica campestris	Brassica campestris	14	28	2.47368	0.495652	1.01739
13	Brassica campestris	Brassica oleracea	20	6	1.28947	0.273913	0.6
13	Brassica campestris	Brassica oleracea	20	7	1.57895	0.313043	0.86087
13	Brassica campestris	Brassica oleracea	17	17	1.60526	0.378261	0.873913
13	Brassica campestris	Brassica oleracea	20	13	1.63158	0.365217	0.886957
13	Brassica campestris	Brassica oleracea	17	8	1.78947	0.365217	0.886957
13	Brassica campestris	Brassica oleracea	17	15	1.89474	0.365217	0.886957
13	Brassica campestris	Brassica oleracea	16	5	2.05263	0.417391	0.991304
13	Brassica campestris	Brassica campestris	15	30	1.68421	0.391304	1.04348
13	Brassica campestris	Brassica campestris	27	21	2.10526	0.443478	0.965217
13	Brassica campestris	Brassica campestris	15	14	2.26316	0.469565	1.04348
13	Brassica campestris	Brassica campestris	14	37	2.31579	0.495652	0.965217
14	Brassica campestris	Brassica oleracea	19	10	1.15789	0.33913	0.834783
14	Brassica campestris	Brassica oleracea	17	11	1.42105	0.33913	0.782609
14	Brassica campestris	Brassica oleracea	17	14	1.42105	0.313043	0.678261
14	Brassica campestris	Brassica oleracea	14	8	1.73684	0.365217	0.86087
14	Brassica campestris	Brassica oleracea	14	11	1.75439	0.365217	0.869565
14	Brassica campestris	Brassica oleracea	14	17	1.78947	0.33913	0.913043
14	Brassica campestris	Brassica oleracea	12	23	2.10526	0.417391	1.01739
14	Brassica campestris	Brassica campestris	18	15	1.21053	0.33913	0.86087
14	Brassica campestris	Brassica campestris	13	9	1.31579	0.365217	0.678261
14	Brassica campestris	Brassica campestris	11	51	1.94737	0.443478	1.06957
14	Brassica campestris	Brassica campestris	10	31	2.36842	0.33913	0.886957
16	Brassica campestris	Brassica oleracea	17	22	1.15789	0.365217	0.886957
16	Brassica campestris	Brassica oleracea	14	6	1.78947	0.365217	0.913043
16	Brassica campestris	Brassica oleracea	14	34	2.05263	0.443478	1.04348
16	Brassica campestris	Brassica oleracea	12	30	2.21053	0.417391	0.965217
16	Brassica campestris	Brassica campestris	13	31	1.76316	0.365217	0.847826
16	Brassica campestris	Brassica campestris	13	21	2.52632	0.469565	1.09565
16	Brassica campestris	Brassica campestris	24	7	2.68421	0.469565	1.17391
18	Brassica campestris	Brassica oleracea	12	18	1.31579	0.234783	0.6
18	Brassica campestris	Brassica oleracea	17	9	1.63158	0.417391	0.782609
18	Brassica campestris	Brassica oleracea	14	10	1.78947	0.365217	0.913043
18	Brassica campestris	Brassica campestris	19	13	1.21053	0.33913	0.782609
18	Brassica campestris	Brassica campestris	12	2	1.26316	0.365217	0.991304
18	Brassica campestris	Brassica campestris	13	20	2.26316	0.417391	0.991304
18	Brassica campestris	Brassica campestris	12	31	2.68421	0.430435	1.01739
19	Brassica campestris	Brassica oleracea	15	8	1.47368	0.33913	0.834783
19	Brassica campestris	Brassica oleracea	19	20	1.47368	0.443478	1.04348
19	Brassica campestris	Brassica oleracea	14	15	1.57895	0.417391	0.782609
19	Brassica campestris	Brassica oleracea	14	10	1.63158	0.365217	0.886957
19	Brassica campestris	Brassica oleracea	14	6	1.73684	0.313043	0.86087
19	Brassica campestris	Brassica oleracea	15	16	1.73684	0.495652	0.886957
19	Brassica campestris	Brassica campestris	12	33	1.57895	0.443478	0.756522
19	Brassica campestris	Brassica campestris	11	26	1.63158	0.469565	1.04348
19	Brassica campestris	Brassica campestris	11	48	2.07895	0.430435	0.847826
19	Brassica campestris	Brassica campestris	13	25	2.26316	0.417391	0.93913
20	Brassica campestris	Brassica oleracea	15	20	1.21053	0.26087	0.782609
20	Brassica campestris	Brassica oleracea	27	21	1.36842	0.33913	0.886957
20	Brassica campestris	Brassica oleracea	17	12	1.57895	0.313043	0.808696
20	Brassica campestris	Brassica oleracea	20	10	1.73684	0.391304	0.756522
20	Brassica campestris	Brassica oleracea	18	11	1.89474	0.352174	0.86087
20	Brassica campestris	Brassica campestris	13	24	1.57895	0.391304	0.965217
20	Brassica campestris	Brassica campestris	15	17	1.63158	0.365217	0.873913
20	Brassica campestris	Brassica campestris	13	31	2.36842	0.365217	0.913043
21	Brassica oleracea	Brassica oleracea	22	7	1.47368	0.469565	0.913043
21	Brassica oleracea	Brassica oleracea	20	9	1.63158	0.391304	0.782609
21	Brassica oleracea	Brassica oleracea	13	19	1.73684	0.365217	0.86087
21	Brassica oleracea	Brassica oleracea	15	9	1.94737	0.391304	0.93913
21	Brassica oleracea	Brassica oleracea	15	27	2.05263	0.547826	0.93913
21	Brassica oleracea	Brassica campestris	20	12	1.57895	0.391304	0.834783
21	Brassica oleracea	Brassica campestris	15	36	1.63158	0.469565	1.01739
21	Brassica oleracea	Brassica campestris	15	12	1.68421	0.547826	0.93913
21	Brassica oleracea	Brassica campestris	15	51	2.28947	0.404348	0.952174
22	Brassica oleracea	Brassica oleracea	14	21	1.57895	0.391304	0.965217
22	Brassica oleracea	Brassica oleracea	16	40	1.84211	0.417391	0.991304
22	Brassica oleracea	Brassica oleracea	15	30	1.89474	0.313043	0.913043
22	Brassica oleracea	Brassica oleracea	15	18	2	0.391304	0.991304
22	Brassica oleracea	Brassica oleracea	15	25	2.10526	0.33913	0.886957
22	Brassica oleracea	Brassica oleracea	15	24	2.36842	0.547826	1.25217
22	Brassica oleracea	Brassica campestris	12	46	1.57895	0.443478	1.04348
22	Brassica oleracea	Brassica campestris	17	24	1.68421	0.365217	0.652174
22	Brassica oleracea	Brassica campestris	13	28	2.47368	0.495652	1.22609
22	Brassica oleracea	Brassica campestris	16	40	2.52632	0.365217	0.965217
23	Brassica oleracea	Brassica oleracea	15	33	1.36842	0.365217	0.93913
23	Brassica oleracea	Brassica oleracea	15	24	1.63158	0.417391	0.808696
23	Brassica oleracea	Brassica oleracea	15	7	1.68421	0.391304	0.913043
23	Brassica oleracea	Brassica oleracea	16	17	2.15789	0.391304	1.01739
23	Brassica oleracea	Brassica campestris	12	49	1.73684	0.495652	1.04348
23	Brassica oleracea	Brassica campestris	15	31	2.05263	0.391304	0.991304
23	Brassica oleracea	Brassica campestris	20	5	2.07895	0.391304	1.04348
23	Brassica oleracea	Brassica campestris	24	12	2.10526	0.391304	0.808696
23	Brassica oleracea	Brassica campestris	20	31	2.10526	0.443478	0.93913
25	Brassica oleracea	Brassica oleracea	15	3	1.57895	0.391304	0.886957
25	Brassica oleracea	Brassica oleracea	15	6	1.68421	0.417391	0.782609
25	Brassica oleracea	Brassica oleracea	19	8	1.82456	0.356522	0.843478
25	Brassica oleracea	Brassica oleracea	15	7	1.84211	0.391304	0.86087
25	Brassica oleracea	Brassica oleracea	24	32	2.10526	0.391304	0.913043
25	Brassica oleracea	Brassica campestris	13	9	1.68421	0.417391	0.991304
25	Brassica oleracea	Brassica campestris	13	9	1.73684	0.391304	0.86087
25	Brassica oleracea	Brassica campestris	15	20	1.84211	0.365217	0.86087
25	Brassica oleracea	Brassica campestris	19	12	2.26316	0.33913	0.834783
26	Brassica oleracea	Brassica oleracea	18	12	0.947368	0.443478	0.808696
26	Brassica oleracea	Brassica oleracea	21	11	1.42105	0.313043	0.756522
26	Brassica oleracea	Brassica oleracea	18	6	1.47368	0.469565	0.8
26	Brassica oleracea	Brassica oleracea	20	20	1.78947	0.286957	0.834783
26	Brassica oleracea	Brassica campestris	14	12	1.78947	0.378261	0.9
26	Brassica oleracea	Brassica campestris	13	24	2	0.417391	0.965217
26	Brassica oleracea	Brassica campestris	14	11	2.10526	0.365217	0.886957
26	Brassica oleracea	Brassica campestris	14	23	2.10526	0.365217	0.913043
27	Brassica oleracea	Brassica oleracea	24	10	1.10526	0.286957	0.730435
27	Brassica oleracea	Brassica oleracea	15	10	1.21053	0.313043	0.808696
27	Brassica oleracea	Brassica oleracea	14	13	1.84211	0.33913	0.913043
27	Brassica oleracea	Brassica campestris	18	8	1.47368	0.469565	0.86087
27	Brassica oleracea	Brassica campestris	20	8	1.63158	0.286957	0.756522
27	Brassica oleracea	Brassica campestris	14	18	1.73684	0.365217	0.886957
27	Brassica oleracea	Brassica campestris	14	35	1.89474	0.469565	1.09565
30	Brassica oleracea	Brassica oleracea	13	10	1.13158	0.365217	0.886957
30	Brassica oleracea	Brassica oleracea	13	15	1.15789	0.33913	0.913043
30	Brassica oleracea	Brassica oleracea	17	33	1.84211	0.365217	0.886957
30	Brassica oleracea	Brassica oleracea	30	11	2.05263	0.391304	0.965217
30	Brassica oleracea	Brassica campestris	17	12	1.73684	0.365217	0.86087
30	Brassica oleracea	Brassica campestris	17	20	1.94737	0.391304	0.913043
30	Brassica oleracea	Brassica campestris	20	33	2.05263	0.365217	0.886957
30	Brassica oleracea	Brassica campestris	16	25	2.10526	0.391304	0.93913
30	Brassica oleracea	Brassica campestris	13	42	2.36842	0.391304	0.965217
30	Brassica oleracea	Brassica campestris	12	25	2.68421	0.391304	1.30435
31	Brassica oleracea	Brassica oleracea	20	20	1.05263	0.26087	0.808696
31	Brassica oleracea	Brassica oleracea	20	19	1.42105	0.33913	0.782609
31	Brassica oleracea	Brassica oleracea	20	15	1.57895	0.391304	0.886957
31	Brassica oleracea	Brassica oleracea	16	8	1.78947	0.313043	0.834783
31	Brassica oleracea	Brassica oleracea	16	8	1.84211	0.443478	1.06957
31	Brassica oleracea	Brassica campestris	21	20	1.31579	0.313043	0.730435
31	Brassica oleracea	Brassica campestris	20	30	1.89474	0.391304	1.01739
31	Brassica oleracea	Brassica campestris	12	41	2.36842	0.417391	0.991304
32	Brassica oleracea	Brassica oleracea	18	19	1.36842	0.33913	0.86087
32	Brassica oleracea	Brassica oleracea	20	9	1.78947	0.33913	0.913043
32	Brassica oleracea	Brassica oleracea	10	12	1.84211	0.391304	0.913043
32	Brassica oleracea	Brassica oleracea	13	24	2.10526	0.417391	0.913043
32	Brassica oleracea	Brassica campestris	17	8	0.947368	0.286957	0.704348
32	Brassica oleracea	Brassica campestris	13	18	1.36842	0.391304	0.886957
32	Brassica oleracea	Brassica campestris	15	21	2.21053	0.417391	0.913043
32	Brassica oleracea	Brassica campestris	16	30	2.21053	0.365217	0.782609
33	Brassica oleracea	Brassica oleracea	17	13	1.78947	0.33913	0.782609
33	Brassica oleracea	Brassica oleracea	17	10	1.94737	0.33913	0.834783
33	Brassica oleracea	Brassica oleracea	7	19	2.36842	0.430435	0.965217
33	Brassica oleracea	Brassica campestris	22	14	1.71053	0.326087	0.873913
33	Brassica oleracea	Brassica campestris	10	16	2.05263	0.391304	0.156522
33	Brassica oleracea	Brassica campestris	10	23	2.10526	0.391304	1.01739
33	Brassica oleracea	Brassica campestris	24	24	2.10526	0.391304	0.913043
33	Brassica oleracea	Brassica campestris	14	8	2.57895	0.521739	1.09565
34	Brassica oleracea	Brassica oleracea	13	14	1.63158	0.365217	0.93913
34	Brassica oleracea	Brassica oleracea	14	15	2.07895	0.378261	0.93913
34	Brassica oleracea	Brassica oleracea	10	35	2.10526	0.495652	1.06957
34	Brassica oleracea	Brassica campestris	17	31	1.57895	0.391304	0.913043
34	Brassica oleracea	Brassica campestris	12	28	1.78947	0.417391	0.965217
34	Brassica oleracea	Brassica campestris	19	14	1.89474	0.365217	0.86087
34	Brassica oleracea	Brassica campestris	12	62	2.40351	0.478261	1.12174
35	Brassica oleracea	Brassica oleracea	20	19	1.15789	0.365217	0.886957
35	Brassica oleracea	Brassica oleracea	20	14	1.31579	0.365217	1.01739
35	Brassica oleracea	Brassica oleracea	13	25	1.89474	0.417391	0.991304
35	Brassica oleracea	Brassica campestris	19	11	1.10526	0.365217	0.808696
35	Brassica oleracea	Brassica campestris	13	24	2.26316	0.391304	0.886957
35	Brassica oleracea	Brassica campestris	14	13	2.42105	0.443478	1.09565
36	Brassica oleracea	Brassica oleracea	17	10	1.15789	0.33913	0.756522
36	Brassica oleracea	Brassica oleracea	12	21	1.15789	0.443478	0.886957
36	Brassica oleracea	Brassica oleracea	18	20	1.4386	0.408696	0.947826
36	Brassica oleracea	Brassica oleracea	19	13	1.52632	0.469565	0.782609
36	Brassica oleracea	Brassica campestris	18	16	1.15789	0.33913	0.913043
36	Brassica oleracea	Brassica campestris	17	11	1.78947	0.391304	0.704348
36	Brassica oleracea	Brassica campestris	17	15	1.89474	0.365217	0.93913
36	Brassica oleracea	Brassica campestris	13	17	2.21053	0.391304	1.04348
37	Brassica oleracea	Brassica oleracea	20	14	1.18421	0.391304	0.834783
37	Brassica oleracea	Brassica oleracea	13	12	1.31579	0.33913	0.913043
37	Brassica oleracea	Brassica oleracea	16	7	1.52632	0.365217	0.86087
37	Brassica oleracea	Brassica oleracea	13	13	1.73684	0.391304	0.913043
37	Brassica oleracea	Brassica oleracea	17	40	2.10526	0.365217	0.913043
37	Brassica oleracea	Brassica oleracea	10	27	2.15789	0.313043	0.86087
37	Brassica oleracea	Brassica campestris	13	18	1.26316	0.365217	0.913043
37	Brassica oleracea	Brassica campestris	18	34	1.63158	0.469565	1.09565
37	Brassica oleracea	Brassica campestris	14	18	2.10526	0.365217	0.834783
40	Brassica oleracea	Brassica oleracea	19	14	0.894737	0.365217	0.834783
40	Brassica oleracea	Brassica oleracea	20	10	1.26316	0.33913	0.782609
40	Brassica oleracea	Brassica oleracea	17	6	1.63158	0.365217	0.86087
40	Brassica oleracea	Brassica oleracea	17	12	1.73684	0.365217	0.834783
40	Brassica oleracea	Brassica oleracea	17	8	1.78947	0.33913	0.834783
40	Brassica oleracea	Brassica oleracea	12	39	2.10526	0.365217	0.965217
40	Brassica oleracea	Brassica campestris	12	10	1.57895	0.365217	0.913043
40	Brassica oleracea	Brassica campestris	13	18	1.78947	0.365217	0.769565
40	Brassica oleracea	Brassica campestris	13	36	1.84211	0.391304	0.93913
40	Brassica oleracea	Brassica campestris	13	15	2.36842	0.495652	1.04348
40	Brassica oleracea	Brassica campestris	13	31	2.57895	0.443478	1.04348

## Sheet: Hoja2
Genotype	Origen Host	Receptor Host	Established (1)
1	Brassica campestris	Brassica oleracea	0
1	Brassica campestris	Brassica oleracea	0
1	Brassica campestris	Brassica oleracea	0
1	Brassica campestris	Brassica oleracea	1
1	Brassica campestris	Brassica oleracea	1
1	Brassica campestris	Brassica oleracea	1
1	Brassica campestris	Brassica oleracea	1
1	Brassica campestris	Brassica oleracea	1
1	Brassica campestris	Brassica campestris	1
1	Brassica campestris	Brassica campestris	1
1	Brassica campestris	Brassica campestris	1
1	Brassica campestris	Brassica campestris	1
1	Brassica campestris	Brassica campestris	1
1	Brassica campestris	Brassica campestris	1
2	Brassica campestris	Brassica oleracea	0
2	Brassica campestris	Brassica oleracea	0
2	Brassica campestris	Brassica oleracea	0
2	Brassica campestris	Brassica oleracea	1
2	Brassica campestris	Brassica oleracea	1
2	Brassica campestris	Brassica oleracea	1
2	Brassica campestris	Brassica oleracea	1
2	Brassica campestris	Brassica campestris	0
2	Brassica campestris	Brassica campestris	1
2	Brassica campestris	Brassica campestris	1
2	Brassica campestris	Brassica campestris	1
2	Brassica campestris	Brassica campestris	1
7	Brassica campestris	Brassica oleracea	0
7	Brassica campestris	Brassica oleracea	0
7	Brassica campestris	Brassica oleracea	1
7	Brassica campestris	Brassica oleracea	1
7	Brassica campestris	Brassica oleracea	1
7	Brassica campestris	Brassica campestris	0
7	Brassica campestris	Brassica campestris	1
7	Brassica campestris	Brassica campestris	1
7	Brassica campestris	Brassica campestris	1
7	Brassica campestris	Brassica campestris	1
7	Brassica campestris	Brassica campestris	1
7	Brassica campestris	Brassica campestris	1
8	Brassica campestris	Brassica oleracea	0
8	Brassica campestris	Brassica oleracea	1
8	Brassica campestris	Brassica oleracea	1
8	Brassica campestris	Brassica oleracea	1
8	Brassica campestris	Brassica oleracea	1
8	Brassica campestris	Brassica oleracea	1
8	Brassica campestris	Brassica oleracea	1
8	Brassica campestris	Brassica oleracea	1
8	Brassica campestris	Brassica campestris	1
8	Brassica campestris	Brassica campestris	1
8	Brassica campestris	Brassica campestris	1
8	Brassica campestris	Brassica campestris	1
8	Brassica campestris	Brassica campestris	1
9	Brassica campestris	Brassica oleracea	0
9	Brassica campestris	Brassica oleracea	0
9	Brassica campestris	Brassica oleracea	0
9	Brassica campestris	Brassica oleracea	0
9	Brassica campestris	Brassica oleracea	1
9	Brassica campestris	Brassica oleracea	1
9	Brassica campestris	Brassica oleracea	1
9	Brassica campestris	Brassica campestris	1
9	Brassica campestris	Brassica campestris	1
9	Brassica campestris	Brassica campestris	1
9	Brassica campestris	Brassica campestris	1
10	Brassica campestris	Brassica oleracea	0
10	Brassica campestris	Brassica oleracea	0
10	Brassica campestris	Brassica oleracea	0
10	Brassica campestris	Brassica oleracea	1
10	Brassica campestris	Brassica oleracea	1
10	Brassica campestris	Brassica oleracea	1
10	Brassica campestris	Brassica oleracea	1
10	Brassica campestris	Brassica oleracea	1
10	Brassica campestris	Brassica oleracea	1
10	Brassica campestris	Brassica campestris	0
10	Brassica campestris	Brassica campestris	1
10	Brassica campestris	Brassica campestris	1
10	Brassica campestris	Brassica campestris	1
12	Brassica campestris	Brassica oleracea	1
12	Brassica campestris	Brassica oleracea	1
12	Brassica campestris	Brassica oleracea	1
12	Brassica campestris	Brassica oleracea	1
12	Brassica campestris	Brassica campestris	0
12	Brassica campestris	Brassica campestris	0
12	Brassica campestris	Brassica campestris	0
12	Brassica campestris	Brassica campestris	0
12	Brassica campestris	Brassica campestris	1
12	Brassica campestris	Brassica campestris	1
12	Brassica campestris	Brassica campestris	1
12	Brassica campestris	Brassica campestris	1
12	Brassica campestris	Brassica campestris	1
13	Brassica campestris	Brassica oleracea	0
13	Brassica campestris	Brassica oleracea	0
13	Brassica campestris	Brassica oleracea	1
13	Brassica campestris	Brassica oleracea	1
13	Brassica campestris	Brassica oleracea	1
13	Brassica campestris	Brassica oleracea	1
13	Brassica campestris	Brassica oleracea	1
13	Brassica campestris	Brassica oleracea	1
13	Brassica campestris	Brassica oleracea	1
13	Brassica campestris	Brassica oleracea	1
13	Brassica campestris	Brassica oleracea	1
13	Brassica campestris	Brassica campestris	0
13	Brassica campestris	Brassica campestris	1
13	Brassica campestris	Brassica campestris	1
13	Brassica campestris	Brassica campestris	1
13	Brassica campestris	Brassica campestris	1
13	Brassica campestris	Brassica campestris	1
13	Brassica campestris	Brassica campestris	1
14	Brassica campestris	Brassica oleracea	0
14	Brassica campestris	Brassica oleracea	1
14	Brassica campestris	Brassica oleracea	1
14	Brassica campestris	Brassica oleracea	1
14	Brassica campestris	Brassica oleracea	1
14	Brassica campestris	Brassica oleracea	1
14	Brassica campestris	Brassica oleracea	1
14	Brassica campestris	Brassica oleracea	1
14	Brassica campestris	Brassica campestris	1
14	Brassica campestris	Brassica campestris	1
14	Brassica campestris	Brassica campestris	1
14	Brassica campestris	Brassica campestris	1
14	Brassica campestris	Brassica campestris	1
16	Brassica campestris	Brassica oleracea	1
16	Brassica campestris	Brassica oleracea	1
16	Brassica campestris	Brassica oleracea	1
16	Brassica campestris	Brassica oleracea	1
16	Brassica campestris	Brassica campestris	0
16	Brassica campestris	Brassica campestris	1
16	Brassica campestris	Brassica campestris	1
16	Brassica campestris	Brassica campestris	1
18	Brassica campestris	Brassica oleracea	1
18	Brassica campestris	Brassica oleracea	1
18	Brassica campestris	Brassica oleracea	1
18	Brassica campestris	Brassica oleracea	1
18	Brassica campestris	Brassica campestris	0
18	Brassica campestris	Brassica campestris	1
18	Brassica campestris	Brassica campestris	1
18	Brassica campestris	Brassica campestris	1
18	Brassica campestris	Brassica campestris	1
19	Brassica campestris	Brassica oleracea	0
19	Brassica campestris	Brassica oleracea	0
19	Brassica campestris	Brassica oleracea	0
19	Brassica campestris	Brassica oleracea	0
19	Brassica campestris	Brassica oleracea	0
19	Brassica campestris	Brassica oleracea	1
19	Brassica campestris	Brassica oleracea	1
19	Brassica campestris	Brassica oleracea	1
19	Brassica campestris	Brassica oleracea	1
19	Brassica campestris	Brassica oleracea	1
19	Brassica campestris	Brassica oleracea	1
19	Brassica campestris	Brassica oleracea	1
19	Brassica campestris	Brassica campestris	1
19	Brassica campestris	Brassica campestris	1
19	Brassica campestris	Brassica campestris	1
19	Brassica campestris	Brassica campestris	1
20	Brassica campestris	Brassica oleracea	1
20	Brassica campestris	Brassica oleracea	1
20	Brassica campestris	Brassica oleracea	1
20	Brassica campestris	Brassica oleracea	1
20	Brassica campestris	Brassica oleracea	1
20	Brassica campestris	Brassica oleracea	1
20	Brassica campestris	Brassica campestris	1
20	Brassica campestris	Brassica campestris	1
20	Brassica campestris	Brassica campestris	1
20	Brassica campestris	Brassica campestris	1
21	Brassica oleracea	Brassica oleracea	0
21	Brassica oleracea	Brassica oleracea	0
21	Brassica oleracea	Brassica oleracea	0
21	Brassica oleracea	Brassica oleracea	0
21	Brassica oleracea	Brassica oleracea	0
21	Brassica oleracea	Brassica oleracea	1
21	Brassica oleracea	Brassica oleracea	1
21	Brassica oleracea	Brassica oleracea	1
21	Brassica oleracea	Brassica oleracea	1
21	Brassica oleracea	Brassica oleracea	1
21	Brassica oleracea	Brassica oleracea	1
21	Brassica oleracea	Brassica campestris	1
21	Brassica oleracea	Brassica campestris	1
21	Brassica oleracea	Brassica campestris	1
21	Brassica oleracea	Brassica campestris	1
21	Brassica oleracea	Brassica campestris	1
21	Brassica oleracea	Brassica campestris	1
21	Brassica oleracea	Brassica campestris	1
22	Brassica oleracea	Brassica oleracea	1
22	Brassica oleracea	Brassica oleracea	1
22	Brassica oleracea	Brassica oleracea	1
22	Brassica oleracea	Brassica oleracea	1
22	Brassica oleracea	Brassica oleracea	1
22	Brassica oleracea	Brassica oleracea	1
22	Brassica oleracea	Brassica campestris	0
22	Brassica oleracea	Brassica campestris	1
22	Brassica oleracea	Brassica campestris	1
22	Brassica oleracea	Brassica campestris	1
22	Brassica oleracea	Brassica campestris	1
23	Brassica oleracea	Brassica oleracea	1
23	Brassica oleracea	Brassica oleracea	1
23	Brassica oleracea	Brassica oleracea	1
23	Brassica oleracea	Brassica oleracea	1
23	Brassica oleracea	Brassica campestris	0
23	Brassica oleracea	Brassica campestris	0
23	Brassica oleracea	Brassica campestris	1
23	Brassica oleracea	Brassica campestris	1
23	Brassica oleracea	Brassica campestris	1
23	Brassica oleracea	Brassica campestris	1
23	Brassica oleracea	Brassica campestris	1
25	Brassica oleracea	Brassica oleracea	0
25	Brassica oleracea	Brassica oleracea	0
25	Brassica oleracea	Brassica oleracea	0
25	Brassica oleracea	Brassica oleracea	0
25	Brassica oleracea	Brassica oleracea	1
25	Brassica oleracea	Brassica oleracea	1
25	Brassica oleracea	Brassica oleracea	1
25	Brassica oleracea	Brassica oleracea	1
25	Brassica oleracea	Brassica oleracea	1
25	Brassica oleracea	Brassica campestris	1
25	Brassica oleracea	Brassica campestris	1
25	Brassica oleracea	Brassica campestris	1
25	Brassica oleracea	Brassica campestris	1
26	Brassica oleracea	Brassica oleracea	1
26	Brassica oleracea	Brassica oleracea	1
26	Brassica oleracea	Brassica oleracea	1
26	Brassica oleracea	Brassica oleracea	1
26	Brassica oleracea	Brassica oleracea	1
26	Brassica oleracea	Brassica campestris	0
26	Brassica oleracea	Brassica campestris	1
26	Brassica oleracea	Brassica campestris	1
26	Brassica oleracea	Brassica campestris	1
26	Brassica oleracea	Brassica campestris	1
26	Brassica oleracea	Brassica campestris	1
26	Brassica oleracea	Brassica campestris	1
26	Brassica oleracea	Brassica campestris	1
27	Brassica oleracea	Brassica oleracea	0
27	Brassica oleracea	Brassica oleracea	0
27	Brassica oleracea	Brassica oleracea	0
27	Brassica oleracea	Brassica oleracea	1
27	Brassica oleracea	Brassica oleracea	1
27	Brassica oleracea	Brassica oleracea	1
27	Brassica oleracea	Brassica campestris	0
27	Brassica oleracea	Brassica campestris	0
27	Brassica oleracea	Brassica campestris	1
27	Brassica oleracea	Brassica campestris	1
27	Brassica oleracea	Brassica campestris	1
27	Brassica oleracea	Brassica campestris	1
29	Brassica oleracea	Brassica oleracea	0
29	Brassica oleracea	Brassica oleracea	0
29	Brassica oleracea	Brassica oleracea	0
29	Brassica oleracea	Brassica oleracea	0
29	Brassica oleracea	Brassica oleracea	0
29	Brassica oleracea	Brassica oleracea	1
29	Brassica oleracea	Brassica campestris	0
29	Brassica oleracea	Brassica campestris	1
29	Brassica oleracea	Brassica campestris	1
29	Brassica oleracea	Brassica campestris	1
30	Brassica oleracea	Brassica oleracea	0
30	Brassica oleracea	Brassica oleracea	0
30	Brassica oleracea	Brassica oleracea	0
30	Brassica oleracea	Brassica oleracea	1
30	Brassica oleracea	Brassica oleracea	1
30	Brassica oleracea	Brassica oleracea	1
30	Brassica oleracea	Brassica oleracea	1
30	Brassica oleracea	Brassica campestris	1
30	Brassica oleracea	Brassica campestris	1
30	Brassica oleracea	Brassica campestris	1
30	Brassica oleracea	Brassica campestris	1
30	Brassica oleracea	Brassica campestris	1
30	Brassica oleracea	Brassica campestris	1
31	Brassica oleracea	Brassica oleracea	0
31	Brassica oleracea	Brassica oleracea	0
31	Brassica oleracea	Brassica oleracea	0
31	Brassica oleracea	Brassica oleracea	1
31	Brassica oleracea	Brassica oleracea	1
31	Brassica oleracea	Brassica oleracea	1
31	Brassica oleracea	Brassica oleracea	1
31	Brassica oleracea	Brassica oleracea	1
31	Brassica oleracea	Brassica campestris	0
31	Brassica oleracea	Brassica campestris	1
31	Brassica oleracea	Brassica campestris	1
31	Brassica oleracea	Brassica campestris	1
31	Brassica oleracea	Brassica campestris	1
32	Brassica oleracea	Brassica oleracea	0
32	Brassica oleracea	Brassica oleracea	0
32	Brassica oleracea	Brassica oleracea	1
32	Brassica oleracea	Brassica oleracea	1
32	Brassica oleracea	Brassica oleracea	1
32	Brassica oleracea	Brassica oleracea	1
32	Brassica oleracea	Brassica campestris	1
32	Brassica oleracea	Brassica campestris	1
32	Brassica oleracea	Brassica campestris	1
32	Brassica oleracea	Brassica campestris	1
33	Brassica oleracea	Brassica oleracea	0
33	Brassica oleracea	Brassica oleracea	0
33	Brassica oleracea	Brassica oleracea	1
33	Brassica oleracea	Brassica oleracea	1
33	Brassica oleracea	Brassica oleracea	1
33	Brassica oleracea	Brassica oleracea	1
33	Brassica oleracea	Brassica campestris	1
33	Brassica oleracea	Brassica campestris	1
33	Brassica oleracea	Brassica campestris	1
33	Brassica oleracea	Brassica campestris	1
33	Brassica oleracea	Brassica campestris	1
33	Brassica oleracea	Brassica campestris	1
34	Brassica oleracea	Brassica oleracea	0
34	Brassica oleracea	Brassica oleracea	1
34	Brassica oleracea	Brassica oleracea	1
34	Brassica oleracea	Brassica oleracea	1
34	Brassica oleracea	Brassica oleracea	1
34	Brassica oleracea	Brassica campestris	1
34	Brassica oleracea	Brassica campestris	1
34	Brassica oleracea	Brassica campestris	1
34	Brassica oleracea	Brassica campestris	1
34	Brassica oleracea	Brassica campestris	1
35	Brassica oleracea	Brassica oleracea	0
35	Brassica oleracea	Brassica oleracea	1
35	Brassica oleracea	Brassica oleracea	1
35	Brassica oleracea	Brassica oleracea	1
35	Brassica oleracea	Brassica oleracea	1
35	Brassica oleracea	Brassica campestris	1
35	Brassica oleracea	Brassica campestris	1
35	Brassica oleracea	Brassica campestris	1
35	Brassica oleracea	Brassica campestris	1
36	Brassica oleracea	Brassica oleracea	0
36	Brassica oleracea	Brassica oleracea	0
36	Brassica oleracea	Brassica oleracea	0
36	Brassica oleracea	Brassica oleracea	0
36	Brassica oleracea	Brassica oleracea	1
36	Brassica oleracea	Brassica oleracea	1
36	Brassica oleracea	Brassica oleracea	1
36	Brassica oleracea	Brassica oleracea	1
36	Brassica oleracea	Brassica campestris	0
36	Brassica oleracea	Brassica campestris	0
36	Brassica oleracea	Brassica campestris	0
36	Brassica oleracea	Brassica campestris	0
36	Brassica oleracea	Brassica campestris	0
36	Brassica oleracea	Brassica campestris	1
36	Brassica oleracea	Brassica campestris	1
36	Brassica oleracea	Brassica campestris	1
36	Brassica oleracea	Brassica campestris	1
36	Brassica oleracea	Brassica campestris	1
37	Brassica oleracea	Brassica oleracea	0
37	Brassica oleracea	Brassica oleracea	0
37	Brassica oleracea	Brassica oleracea	1
37	Brassica oleracea	Brassica oleracea	1
37	Brassica oleracea	Brassica oleracea	1
37	Brassica oleracea	Brassica oleracea	1
37	Brassica oleracea	Brassica oleracea	1
37	Brassica oleracea	Brassica oleracea	1
37	Brassica oleracea	Brassica campestris	1
37	Brassica oleracea	Brassica campestris	1
37	Brassica oleracea	Brassica campestris	1
37	Brassica oleracea	Brassica campestris	1
40	Brassica oleracea	Brassica oleracea	1
40	Brassica oleracea	Brassica oleracea	1
40	Brassica oleracea	Brassica oleracea	1
40	Brassica oleracea	Brassica oleracea	1
40	Brassica oleracea	Brassica oleracea	1
40	Brassica oleracea	Brassica oleracea	1
40	Brassica oleracea	Brassica campestris	1
40	Brassica oleracea	Brassica campestris	1
40	Brassica oleracea	Brassica campestris	1
40	Brassica oleracea	Brassica campestris	1
40	Brassica oleracea	Brassica campestris	1
